# Supplementary material for: Transcriptomic and free monoterpene analyses of aroma reveal that isopentenyl diphosphate isomerase inhibits monoterpene biosynthesis in grape (Vitis vinifera L.)
Source: BMC Plant Biol. 2024 Jun 25;24:595. doi: 10.1186/s12870-024-05306-y (PMC11197285; doi:10.1186/s12870-024-05306-y)
Supplement: Supplementary file 1 — Supplementary Material 1 [file 12870_2024_5306_MOESM1_ESM.xlsx]

## Sheet: Table S1
Table S1. The molecular formula, CAS and reference information of each free volatile aroma compound.
Type	Chemical Name	Molecular Formula	CAS	Reference
C6 compounds	Hexanal	C6H12O	66-25-1	C		A: Li W, Yao H, Chen K, et al. Effect of foliar application of fulvic acid antitranspirant on sugar accumulation, phenolic profiles and aroma qualities of Cabernet Sauvignon and Riesling grapes and wines. Food Chemistry, 2021, 351: 129308
	3-Hexenal	C6H10O	4440-65-7	C		B: Chen K, Zhang L, Qiu S, et al. Freeze-thaw cycles characterize varietal aroma of Vidal blanc grape during late harvest by shaping self-assembled microeukaryotic communities. Food Chemistry, 2022, 384: 132553
	(E)-2-Hexen-1-ol	C6H12O	928-95-0	C		C: Xi X, Zha Q, He Y, et al. Influence of cluster thinning and girdling on aroma composition in ‘Jumeigui’ table grape. Scientific Reporters, 2020, 10(1): 6877
	(Z)-3-Hexen-1-ol	C6H12O	928-96-1	C		D: Wu Y, Li B, Li X, et al. Regulatory effect of root restriction on aroma quality of Red Alexandria grape. Food Chemistry, 2022, 372: 131118
	Hexanol	C6H14O	111-27-3	C		E: Alegre Y, Sáenz-Navajas M, Hernández-Orte P, et al. Sensory, olfactometric and chemical characterization of the aroma potential of Garnacha and Tempranillo winemaking grapes. Food Chemistry, 2020, 331: 127207
Alcohols	1-Butanol	C4H10O	71-36-3	B		F: Wu Y, Duan S, Zhao L, et al. Aroma characterization based on aromatic series analysis in table grapes. Scientific Reporters, 2016, 6: 31116
	(Z)-2-Hexen-1-ol	C6H12O	928-94-9	B
	Benzyl alcohol	C7H8O	100-51-6	A
	Phenylethyl Alcohol	C8H10O	60-12-8	C
	1-Octen-3-ol	C8H16O	3391-86-4	C
	Octanol	C8H18O	111-87-5	C
	2-Ethyl-Hexanol	C8H18O	104-76-7	C
Aldehydes	(E)-2-Hexenal	C6H10O	6728-26-3	B
	Isophthalaldehyde	C8H6O2	626-19-7	B
	3-Ethyl-benzaldehyde	C9H10O	34246-54-3	B
	Benzaldehyde	C7H6O	100-52-7	C
	Benzeneacetaldehyde	C8H8O	122-78-1	A
	Nonanal	C9H18O	124-19-6	C
Esters	Methyl salicylate	C8H8O3	119-36-8	C
	Butyl acetate	C6H12O2	123-86-4	F
	Ethyl hexanoate	C8H16O2	123-66-0	F
	Hexyl acetate	C8H16O2	142-92-7	A
Terpenes	Geranic acid	C10H16O2	459-80-3	F
	Linalool	C10H18O	78-70-6	E
	Geraniol	C10H18O	106-24-1	E
	α-Terpineol	C10H18O	98-55-5	D
	Nerol	C10H18O	106-25-2	D
	1,8-Cineole	C10H18O	470-82-6	E
Acids	Hexanoic acid	C6H12O2	142-62-1	C
	Octanoic acid	C8H16O2	124-07-2	C
	Dodecanoic acid	C12H24O2	143-07-7	A
	Acetic acid	C2H4O2	64-19-7	A
	Nonanoic acid	C9H18O2	112-05-0	A
Ketones	Acetoin	C4H8O2	513-86-0	A
	Sulcatone	C8H14O	110-93-0	B
	2-Octanone	C8H16O	111-13-7	A
	β-Damascenone	C13H18O	23726-93-4	B
	Geranyl acetone	C13H22O	3796-70-1	F
Others	Neopentane	C5H12	463-82-1	B
	2-Ethylfuran	C6H8O	3208-16-0	B
	Phenol	C6H6O	108-95-2	B
	2-(2-ethoxyethoxy) ethanol	C6H14O3	111-90-0	A
	2-Acetyl-5-methylfuran	C7H8O2	1193-79-9	B
	2-Propylfuran	C7H10O	4229-91-8	B

## Sheet: Table S2
Table S2. GO enrichment analysis of DEGs.
Biological process	Number	raw P-value	FDR
response to stimulus (GO:0050896)	772	2.99e-16	1.38e-12
phosphorus metabolic process (GO:0006793)	475	4.95e-05	0.00421
phosphate-containing compound metabolic process (GO:0006796)	471	3.47e-05	0.00301
response to stress (GO:0006950)	425	1.58e-08	4.53e-06
cellular nitrogen compound metabolic process (GO:0034641)	413	2.75e-09	1.15e-06
organic cyclic compound metabolic process (GO:1901360)	400	6.88e-06	0.00081
cellular aromatic compound metabolic process (GO:0006725)	381	1.81e-06	0.000268
phosphorylation (GO:0016310)	366	8.34e-06	0.000891
heterocycle metabolic process (GO:0046483)	339	2.87e-07	5.73e-05
cellular component organization or biogenesis (GO:0071840)	326	0.000229	0.0152
protein phosphorylation (GO:0006468)	322	8.42e-06	0.000879
cellular macromolecule metabolic process (GO:0044260)	289	8.49e-08	1.95e-05
nucleobase-containing compound metabolic process (GO:0006139)	284	1.69e-10	8.64e-08
response to chemical (GO:0042221)	282	1.66e-06	0.000262
carbohydrate metabolic process (GO:0005975)	250	7.63e-06	0.000834
defense response (GO:0006952)	243	1.86e-14	2.84e-11
nucleic acid metabolic process (GO:0090304)	214	8.85e-13	6.77e-10
cellular nitrogen compound biosynthetic process (GO:0044271)	184	0.000584	0.0363
gene expression (GO:0010467)	180	2.27e-15	5.2e-12
macromolecule biosynthetic process (GO:0009059)	171	2.73e-06	0.000348
response to external stimulus (GO:0009605)	159	1.96e-06	0.000281
RNA metabolic process (GO:0016070)	151	2.18e-12	1.43e-09
response to biotic stimulus (GO:0009607)	142	6.39e-08	1.54e-05
response to other organism (GO:0051707)	128	9.08e-07	0.000167
response to external biotic stimulus (GO:0043207)	128	9.08e-07	0.00016
biological process involved in interspecies interaction between organisms (GO:0044419)	128	1.35e-06	0.000229
small molecule biosynthetic process (GO:0044283)	127	0.000608	0.0367
organelle organization (GO:0006996)	127	2.1e-06	0.000283
cellular macromolecule biosynthetic process (GO:0034645)	118	0.000205	0.0143
response to abiotic stimulus (GO:0009628)	116	0.000756	0.0451
macromolecule localization (GO:0033036)	91	1.64e-06	0.00027
cellular localization (GO:0051641)	84	2.09e-09	9.59e-07
amide biosynthetic process (GO:0043604)	71	0.000121	0.00898
secondary metabolic process (GO:0019748)	69	0.000223	0.0151
cellular macromolecule catabolic process (GO:0044265)	64	0.000546	0.0348
translation (GO:0006412)	64	0.000124	0.00907
peptide biosynthetic process (GO:0043043)	64	0.000103	0.00772
RNA processing (GO:0006396)	62	4.13e-11	2.37e-08
establishment of localization in cell (GO:0051649)	61	3.74e-08	1.01e-05
ncRNA metabolic process (GO:0034660)	60	0.000592	0.0362
intracellular transport (GO:0046907)	58	4.94e-08	1.26e-05
cellular macromolecule localization (GO:0070727)	58	8.96e-09	2.94e-06
protein localization (GO:0008104)	58	8.96e-09	2.74e-06
secondary metabolite biosynthetic process (GO:0044550)	56	4.61e-07	8.82e-05
protein transport (GO:0015031)	53	1.58e-07	3.29e-05
establishment of protein localization (GO:0045184)	53	9.82e-08	2.15e-05
protein catabolic process (GO:0030163)	44	3.86e-06	0.000479
ncRNA processing (GO:0034470)	43	0.000197	0.014
ribonucleoprotein complex biogenesis (GO:0022613)	42	9.46e-06	0.000945
proteolysis involved in protein catabolic process (GO:0051603)	42	1.77e-06	0.000271
vesicle-mediated transport (GO:0016192)	41	2.09e-05	0.00192
modification-dependent protein catabolic process (GO:0019941)	37	3.06e-05	0.00271
modification-dependent macromolecule catabolic process (GO:0043632)	37	1.17e-05	0.00114
intracellular protein transport (GO:0006886)	36	2.25e-06	0.000295
ubiquitin-dependent protein catabolic process (GO:0006511)	31	1.96e-06	0.000273
polyketide biosynthetic process (GO:0030639)	28	1.18e-05	0.00113
polyketide metabolic process (GO:0030638)	28	1.18e-05	0.0011
mRNA metabolic process (GO:0016071)	27	8.33e-09	2.94e-06
RNA modification (GO:0009451)	23	3.93e-06	0.000475
protein localization to organelle (GO:0033365)	22	0.000506	0.0327
aminoglycan metabolic process (GO:0006022)	19	0.000387	0.0254
proteasome-mediated ubiquitin-dependent protein catabolic process (GO:0043161)	19	0.000831	0.0483
glucosamine-containing compound catabolic process (GO:1901072)	18	8.17e-05	0.00682
chitin catabolic process (GO:0006032)	18	8.17e-05	0.0067
chitin metabolic process (GO:0006030)	18	8.17e-05	0.00658
aminoglycan catabolic process (GO:0006026)	18	8.17e-05	0.00647
amino sugar catabolic process (GO:0046348)	18	8.17e-05	0.00636
glucosamine-containing compound metabolic process (GO:1901071)	18	0.000206	0.0141
mRNA processing (GO:0006397)	15	8.14e-09	3.11e-06
RNA splicing (GO:0008380)	14	2.18e-05	0.00196
protein targeting (GO:0006605)	11	0.000802	0.0472
RNA splicing, via transesterification reactions with bulged adenosine as nucleophile (GO:0000377)	10	7.58e-06	0.00087
RNA splicing, via transesterification reactions (GO:0000375)	10	7.58e-06	0.000849
mRNA splicing, via spliceosome (GO:0000398)	8	8.94e-06	0.000912
glycerophospholipid biosynthetic process (GO:0046474)	5	0.00055	0.0346
gametophyte development (GO:0048229)	3	0.000852	0.0489
phosphatidylinositol biosynthetic process (GO:0006661)	1	0.000192	0.0138
RNA 3'-end processing (GO:0031123)	1	8.68e-05	0.00665
Molecular function	Number	raw P-value	FDR
catalytic activity (GO:0003824)	2057	1.09e-17	8.94e-15
binding (GO:0005488)	2025	5.25e-06	0.000682
organic cyclic compound binding (GO:0097159)	1389	0.000223	0.0172
heterocyclic compound binding (GO:1901363)	1387	0.000221	0.0176
ion binding (GO:0043167)	1336	6.41e-09	1.76e-06
transferase activity (GO:0016740)	905	7.62e-11	3.14e-08
small molecule binding (GO:0036094)	806	7.16e-08	1.47e-05
anion binding (GO:0043168)	791	2.01e-08	4.96e-06
nucleotide binding (GO:0000166)	761	1.15e-07	2.19e-05
nucleoside phosphate binding (GO:1901265)	761	1.15e-07	2.03e-05
carbohydrate derivative binding (GO:0097367)	710	4.44e-08	9.97e-06
ribonucleotide binding (GO:0032553)	694	2.01e-07	2.92e-05
purine nucleotide binding (GO:0017076)	687	3e-07	4.11e-05
purine ribonucleotide binding (GO:0032555)	686	1.97e-07	3.04e-05
adenyl ribonucleotide binding (GO:0032559)	660	4.43e-10	1.56e-07
adenyl nucleotide binding (GO:0030554)	660	7.46e-10	2.3e-07
oxidoreductase activity (GO:0016491)	443	8.89e-06	0.000998
transferase activity, transferring phosphorus-containing groups (GO:0016772)	396	0.000304	0.0214
kinase activity (GO:0016301)	376	1.38e-05	0.00149
phosphotransferase activity, alcohol group as acceptor (GO:0016773)	364	7.89e-06	0.000974
protein kinase activity (GO:0004672)	325	3.81e-05	0.00392
transporter activity (GO:0005215)	318	0.000242	0.0181
transmembrane transporter activity (GO:0022857)	305	0.000554	0.036
transcription regulator activity (GO:0140110)	247	7.5e-05	0.00686
DNA-binding transcription factor activity (GO:0003700)	234	1.7e-07	2.79e-05
protein serine/threonine kinase activity (GO:0004674)	190	0.000794	0.0478
glycosyltransferase activity (GO:0016757)	171	0.000107	0.00941
ADP binding (GO:0043531)	142	6.8e-15	4.2e-12
hydrolase activity, hydrolyzing O-glycosyl compounds (GO:0004553)	119	0.000432	0.0296
RNA binding (GO:0003723)	119	9.46e-15	4.67e-12
acyltransferase activity (GO:0016746)	114	0.000218	0.018
UDP-glycosyltransferase activity (GO:0008194)	113	0.000266	0.0193
acyltransferase activity, transferring groups other than amino-acyl groups (GO:0016747)	108	0.000127	0.0108
oxidoreductase activity, acting on paired donors, with incorporation or reduction of molecular oxygen, NAD(P)H as one donor, and incorporation of one atom of oxygen (GO:0016709)	38	0.000768	0.0474
mRNA binding (GO:0003729)	35	7.47e-05	0.00709
trihydroxystilbene synthase activity (GO:0050350)	28	8.31e-06	0.000977
chitinase activity (GO:0004568)	23	7.32e-05	0.00723
O-acetyltransferase activity (GO:0016413)	22	0.000499	0.0333
amide transmembrane transporter activity (GO:0042887)	22	0.000738	0.0467
oligopeptide transmembrane transporter activity (GO:0035673)	21	0.000803	0.0472
peptide transmembrane transporter activity (GO:1904680)	21	0.000803	0.0461
Cellular component	Number	raw P-value	FDR
intracellular anatomical structure (GO:0005622)	1513	2.79e-07	2.31e-05
membrane (GO:0016020)	1455	1.44e-06	7.28e-05
intrinsic component of membrane (GO:0031224)	1221	4.8e-08	5.46e-06
organelle (GO:0043226)	1216	7.77e-09	1.18e-06
intracellular organelle (GO:0043229)	1215	8.49e-09	1.1e-06
integral component of membrane (GO:0016021)	1185	6.46e-07	4.2e-05
membrane-bounded organelle (GO:0043227)	1113	1.24e-07	1.25e-05
intracellular membrane-bounded organelle (GO:0043231)	1109	1.32e-07	1.2e-05
cytoplasm (GO:0005737)	934	0.000208	0.00701
cell periphery (GO:0071944)	432	1.51e-11	4.57e-09
plasma membrane (GO:0005886)	411	5.94e-13	2.7e-10
protein-containing complex (GO:0032991)	310	9.48e-21	8.63e-18
intracellular non-membrane-bounded organelle (GO:0043232)	186	2.63e-05	0.00119
non-membrane-bounded organelle (GO:0043228)	186	2.63e-05	0.00114
endomembrane system (GO:0012505)	178	0.00034	0.00939
organelle membrane (GO:0031090)	163	5.27e-05	0.002
extracellular region (GO:0005576)	156	0.00122	0.0309
catalytic complex (GO:1902494)	99	9.51e-11	1.73e-08
mitochondrion (GO:0005739)	90	3.04e-07	2.31e-05
ribonucleoprotein complex (GO:1990904)	76	4.8e-07	3.36e-05
intracellular organelle lumen (GO:0070013)	74	9.06e-07	5.49e-05
membrane-enclosed lumen (GO:0031974)	74	9.06e-07	5.15e-05
organelle lumen (GO:0043233)	74	9.06e-07	4.85e-05
nuclear protein-containing complex (GO:0140513)	68	7.32e-11	1.67e-08
intrinsic component of plasma membrane (GO:0031226)	66	0.000131	0.00458
nuclear lumen (GO:0031981)	62	3.21e-05	0.00133
transferase complex (GO:1990234)	57	3.66e-05	0.00145
intracellular protein-containing complex (GO:0140535)	56	1.74e-05	0.000833
anchored component of membrane (GO:0031225)	50	0.00034	0.00966
ribosome (GO:0005840)	44	0.00166	0.0378
anchored component of plasma membrane (GO:0046658)	38	0.000832	0.0223
vesicle (GO:0031982)	34	0.000976	0.0254
endoplasmic reticulum subcompartment (GO:0098827)	33	0.00256	0.0495
endoplasmic reticulum membrane (GO:0005789)	32	0.00187	0.0406
nuclear outer membrane-endoplasmic reticulum membrane network (GO:0042175)	32	0.0015	0.035
cytoplasmic vesicle (GO:0031410)	26	0.000219	0.00712
intracellular vesicle (GO:0097708)	26	0.000219	0.00687
mitochondrial protein-containing complex (GO:0098798)	16	0.00232	0.046
spliceosomal complex (GO:0005681)	8	0.00024	0.00727
vesicle membrane (GO:0012506)	7	0.000325	0.00953
cytoplasmic vesicle membrane (GO:0030659)	6	0.000107	0.0039
preribosome (GO:0030684)	4	0.00138	0.0331
coated vesicle membrane (GO:0030662)	2	0.00202	0.0409
membrane coat (GO:0030117)	2	0.00202	0.0428
coated membrane (GO:0048475)	2	0.00202	0.0418

## Sheet: Table S3
Table S3. KEGG enrichment analysis of DEGs.
Pathway ID	Pathway Name	Level 1	Level 2	Term Candidate Gene Num	Rich Ratio	P value	Q value
ko00943	Isoflavonoid biosynthesis	Metabolism	Biosynthesis of other secondary metabolites	24	0.413793	9.40298e-05	0.00426268
ko04626	Plant-pathogen interaction	Organismal Systems	Environmental adaptation	243	0.239882	9.03203e-05	0.00426268
ko00941	Flavonoid biosynthesis	Metabolism	Biosynthesis of other secondary metabolites	79	0.284173	0.000150133	0.0051045
ko04016	MAPK signaling pathway - plant	Environmental Information Processing	Signal transduction	164	0.245142	0.000454383	0.0102994
ko04712	Circadian rhythm - plant	Organismal Systems	Environmental adaptation	71	0.281746	0.00041588	0.0102994
ko00052	Galactose metabolism	Metabolism	Carbohydrate metabolism	55	0.282051	0.00171211	0.0291059
ko00260	Glycine, serine and threonine metabolism	Metabolism	Amino acid metabolism	38	0.301587	0.00238046	0.0294311
ko00960	Tropane, piperidine and pyridine alkaloid biosynthesis	Metabolism	Biosynthesis of other secondary metabolites	27	0.333333	0.00205525	0.0294311
ko04075	Plant hormone signal transduction	Environmental Information Processing	Signal transduction	167	0.236209	0.00233394	0.0294311
ko00410	beta-Alanine metabolism	Metabolism	Metabolism of other amino acids	26	0.320988	0.00440376	0.0499093
ko00940	Phenylpropanoid biosynthesis	Metabolism	Biosynthesis of other secondary metabolites	132	0.234458	0.00827721	0.0865923
ko00062	Fatty acid elongation	Metabolism	Lipid metabolism	24	0.311688	0.0090559	0.0879716
ko00460	Cyanoamino acid metabolism	Metabolism	Metabolism of other amino acids	62	0.248996	0.0181489	0.16455
ko00261	Monobactam biosynthesis	Metabolism	Biosynthesis of other secondary metabolites	8	0.421053	0.0193661	0.164612
ko00196	Photosynthesis - antenna proteins	Metabolism	Energy metabolism	8	0.4	0.0269126	0.213969
ko00360	Phenylalanine metabolism	Metabolism	Amino acid metabolism	41	0.257862	0.0283194	0.213969
ko00903	Limonene and pinene degradation	Metabolism	Metabolism of terpenoids and polyketides	6	0.428571	0.0380868	0.272621
ko00195	Photosynthesis	Metabolism	Energy metabolism	29	0.266055	0.0401684	0.273145
ko00030	Pentose phosphate pathway	Metabolism	Carbohydrate metabolism	35	0.253623	0.050018	0.3151
ko00565	Ether lipid metabolism	Metabolism	Lipid metabolism	21	0.276316	0.0509721	0.3151
ko00591	Linoleic acid metabolism	Metabolism	Lipid metabolism	14	0.297872	0.0575787	0.327381
ko01040	Biosynthesis of unsaturated fatty acids	Metabolism	Lipid metabolism	18	0.28125	0.0577731	0.327381
ko00232	Caffeine metabolism	Metabolism	Biosynthesis of other secondary metabolites	8	0.347826	0.0610005	0.331843
ko00910	Nitrogen metabolism	Metabolism	Energy metabolism	18	0.276923	0.0659729	0.345089
ko00740	Riboflavin metabolism	Metabolism	Metabolism of cofactors and vitamins	12	0.3	0.0718358	0.361839
ko00480	Glutathione metabolism	Metabolism	Metabolism of other amino acids	48	0.236453	0.0747212	0.362932
ko00590	Arachidonic acid metabolism	Metabolism	Lipid metabolism	20	0.263158	0.0860133	0.392097
ko00906	Carotenoid biosynthesis	Metabolism	Metabolism of terpenoids and polyketides	24	0.255319	0.0864919	0.392097
ko00710	Carbon fixation in photosynthetic organisms	Metabolism	Energy metabolism	33	0.240876	0.100379	0.440375
ko00500	Starch and sucrose metabolism	Metabolism	Carbohydrate metabolism	109	0.214567	0.12581	0.534693
ko00905	Brassinosteroid biosynthesis	Metabolism	Metabolism of terpenoids and polyketides	9	0.290323	0.130221	0.536668
ko00520	Amino sugar and nucleotide sugar metabolism	Metabolism	Carbohydrate metabolism	67	0.218954	0.146661	0.569882
ko00630	Glyoxylate and dicarboxylate metabolism	Metabolism	Carbohydrate metabolism	37	0.229814	0.144567	0.569882
ko00040	Pentose and glucuronate interconversions	Metabolism	Carbohydrate metabolism	67	0.217532	0.160466	0.589819
ko00051	Fructose and mannose metabolism	Metabolism	Carbohydrate metabolism	34	0.22973	0.157019	0.589819
ko00250	Alanine, aspartate and glutamate metabolism	Metabolism	Amino acid metabolism	19	0.240506	0.180002	0.617344
ko00380	Tryptophan metabolism	Metabolism	Amino acid metabolism	35	0.225806	0.180226	0.617344
ko00592	alpha-Linolenic acid metabolism	Metabolism	Lipid metabolism	28	0.229508	0.186306	0.617344
ko00950	Isoquinoline alkaloid biosynthesis	Metabolism	Biosynthesis of other secondary metabolites	18	0.24	0.19065	0.617344
ko01200	Carbon metabolism	Metabolism	Global and overview maps	102	0.210309	0.189457	0.617344
ko00511	Other glycan degradation	Metabolism	Glycan biosynthesis and metabolism	37	0.221557	0.206044	0.651675
ko00350	Tyrosine metabolism	Metabolism	Amino acid metabolism	26	0.226087	0.220578	0.666637
ko00904	Diterpenoid biosynthesis	Metabolism	Metabolism of terpenoids and polyketides	17	0.236111	0.219712	0.666637
ko00300	Lysine biosynthesis	Metabolism	Amino acid metabolism	7	0.269231	0.226849	0.670684
ko00073	Cutin, suberine and wax biosynthesis	Metabolism	Lipid metabolism	19	0.228916	0.246082	0.694319
ko00999	Biosynthesis of secondary metabolites - unclassified	Metabolism	Biosynthesis of other secondary metabolites	2	0.4	0.250159	0.694319
ko02010	ABC transporters	Environmental Information Processing	Membrane transport	55	0.212355	0.24499	0.694319
ko00130	Ubiquinone and other terpenoid-quinone biosynthesis	Metabolism	Metabolism of cofactors and vitamins	22	0.22449	0.25556	0.695122
ko00561	Glycerolipid metabolism	Metabolism	Lipid metabolism	46	0.211982	0.272248	0.698599
ko00900	Terpenoid backbone biosynthesis	Metabolism	Metabolism of terpenoids and polyketides	21	0.223404	0.269799	0.698599
ko00945	Stilbenoid, diarylheptanoid and gingerol biosynthesis	Metabolism	Biosynthesis of other secondary metabolites	20	0.224719	0.267047	0.698599
ko00730	Thiamine metabolism	Metabolism	Metabolism of cofactors and vitamins	10	0.238095	0.288044	0.712254
ko03018	RNA degradation	Genetic Information Processing	Folding, sorting and degradation	83	0.205955	0.284534	0.712254
ko00053	Ascorbate and aldarate metabolism	Metabolism	Carbohydrate metabolism	28	0.21374	0.313836	0.758798
ko04070	Phosphatidylinositol signaling system	Environmental Information Processing	Signal transduction	36	0.210526	0.318026	0.758798
ko00942	Anthocyanin biosynthesis	Metabolism	Biosynthesis of other secondary metabolites	7	0.241379	0.325574	0.763414
ko00562	Inositol phosphate metabolism	Metabolism	Carbohydrate metabolism	29	0.210145	0.345684	0.770706
ko00790	Folate biosynthesis	Metabolism	Metabolism of cofactors and vitamins	10	0.227273	0.343186	0.770706
ko00860	Porphyrin and chlorophyll metabolism	Metabolism	Metabolism of cofactors and vitamins	21	0.214286	0.341931	0.770706
ko00071	Fatty acid degradation	Metabolism	Lipid metabolism	30	0.208333	0.361374	0.792692
ko00402	Benzoxazinoid biosynthesis	Metabolism	Biosynthesis of other secondary metabolites	6	0.230769	0.391176	0.836596
ko00908	Zeatin biosynthesis	Metabolism	Metabolism of terpenoids and polyketides	8	0.222222	0.39711	0.836596
ko00944	Flavone and flavonol biosynthesis	Metabolism	Biosynthesis of other secondary metabolites	10	0.217391	0.399844	0.836596
ko00100	Steroid biosynthesis	Metabolism	Lipid metabolism	13	0.209677	0.425927	0.846197
ko00270	Cysteine and methionine metabolism	Metabolism	Amino acid metabolism	42	0.201923	0.410915	0.846197
ko00340	Histidine metabolism	Metabolism	Amino acid metabolism	6	0.222222	0.429029	0.846197
ko00750	Vitamin B6 metabolism	Metabolism	Metabolism of cofactors and vitamins	8	0.216216	0.429321	0.846197
ko03030	DNA replication	Genetic Information Processing	Replication and repair	32	0.201258	0.437816	0.850614
ko00601	Glycosphingolipid biosynthesis - lacto and neolacto series	Metabolism	Glycan biosynthesis and metabolism	1	0.333333	0.476135	0.88493
ko00604	Glycosphingolipid biosynthesis - ganglio series	Metabolism	Glycan biosynthesis and metabolism	13	0.203125	0.475312	0.88493
ko00902	Monoterpenoid biosynthesis	Metabolism	Metabolism of terpenoids and polyketides	11	0.203704	0.481506	0.88493
ko03430	Mismatch repair	Genetic Information Processing	Replication and repair	30	0.198675	0.472915	0.88493
ko00220	Arginine biosynthesis	Metabolism	Amino acid metabolism	14	0.2	0.496077	0.899552
ko01230	Biosynthesis of amino acids	Metabolism	Global and overview maps	94	0.192623	0.546844	0.978564
ko00072	Synthesis and degradation of ketone bodies	Metabolism	Lipid metabolism	4	0.2	0.561446	0.991646
ko00010	Glycolysis / Gluconeogenesis	Metabolism	Carbohydrate metabolism	53	0.185315	0.667607	0.999755
ko00020	Citrate cycle (TCA cycle)	Metabolism	Carbohydrate metabolism	9	0.0891089	0.998848	0.999755
ko00061	Fatty acid biosynthesis	Metabolism	Lipid metabolism	14	0.155556	0.855629	0.999755
ko00190	Oxidative phosphorylation	Metabolism	Energy metabolism	34	0.141667	0.986684	0.999755
ko00230	Purine metabolism	Metabolism	Nucleotide metabolism	23	0.132948	0.98683	0.999755
ko00240	Pyrimidine metabolism	Metabolism	Nucleotide metabolism	12	0.101695	0.997847	0.999755
ko00280	Valine, leucine and isoleucine degradation	Metabolism	Amino acid metabolism	23	0.190083	0.578703	0.999755
ko00290	Valine, leucine and isoleucine biosynthesis	Metabolism	Amino acid metabolism	6	0.12	0.941143	0.999755
ko00310	Lysine degradation	Metabolism	Amino acid metabolism	9	0.104651	0.991495	0.999755
ko00330	Arginine and proline metabolism	Metabolism	Amino acid metabolism	21	0.189189	0.587943	0.999755
ko00400	Phenylalanine, tyrosine and tryptophan biosynthesis	Metabolism	Amino acid metabolism	16	0.15534	0.869959	0.999755
ko00430	Taurine and hypotaurine metabolism	Metabolism	Metabolism of other amino acids	3	0.1875	0.625154	0.999755
ko00440	Phosphonate and phosphinate metabolism	Metabolism	Metabolism of other amino acids	2	0.181818	0.659492	0.999755
ko00450	Selenocompound metabolism	Metabolism	Metabolism of other amino acids	9	0.0918367	0.998256	0.999755
ko00510	N-Glycan biosynthesis	Metabolism	Glycan biosynthesis and metabolism	7	0.0843373	0.998273	0.999755
ko00514	Other types of O-glycan biosynthesis	Metabolism	Glycan biosynthesis and metabolism	6	0.105263	0.976158	0.999755
ko00531	Glycosaminoglycan degradation	Metabolism	Glycan biosynthesis and metabolism	15	0.185185	0.622875	0.999755
ko00563	Glycosylphosphatidylinositol (GPI)-anchor biosynthesis	Metabolism	Glycan biosynthesis and metabolism	5	0.0877193	0.991618	0.999755
ko00564	Glycerophospholipid metabolism	Metabolism	Lipid metabolism	36	0.189474	0.590539	0.999755
ko00600	Sphingolipid metabolism	Metabolism	Lipid metabolism	22	0.174603	0.742039	0.999755
ko00603	Glycosphingolipid biosynthesis - globo and isoglobo series	Metabolism	Glycan biosynthesis and metabolism	3	0.15	0.774544	0.999755
ko00620	Pyruvate metabolism	Metabolism	Carbohydrate metabolism	24	0.135593	0.984069	0.999755
ko00640	Propanoate metabolism	Metabolism	Carbohydrate metabolism	7	0.0875	0.997326	0.999755
ko00650	Butanoate metabolism	Metabolism	Carbohydrate metabolism	9	0.140625	0.896281	0.999755
ko00660	C5-Branched dibasic acid metabolism	Metabolism	Carbohydrate metabolism	3	0.107143	0.929306	0.999755
ko00670	One carbon pool by folate	Metabolism	Metabolism of cofactors and vitamins	5	0.125	0.910328	0.999755
ko00760	Nicotinate and nicotinamide metabolism	Metabolism	Metabolism of cofactors and vitamins	5	0.106383	0.964438	0.999755
ko00770	Pantothenate and CoA biosynthesis	Metabolism	Metabolism of cofactors and vitamins	5	0.0675676	0.999432	0.999755
ko00780	Biotin metabolism	Metabolism	Metabolism of cofactors and vitamins	2	0.0666667	0.987283	0.999755
ko00785	Lipoic acid metabolism	Metabolism	Metabolism of cofactors and vitamins	1	0.166667	0.725615	0.999755
ko00901	Indole alkaloid biosynthesis	Metabolism	Biosynthesis of other secondary metabolites	1	0.0588235	0.974421	0.999755
ko00909	Sesquiterpenoid and triterpenoid biosynthesis	Metabolism	Metabolism of terpenoids and polyketides	14	0.0992908	0.999289	0.999755
ko00920	Sulfur metabolism	Metabolism	Energy metabolism	9	0.166667	0.745091	0.999755
ko00965	Betalain biosynthesis	Metabolism	Biosynthesis of other secondary metabolites	5	0.121951	0.921011	0.999755
ko00966	Glucosinolate biosynthesis	Metabolism	Biosynthesis of other secondary metabolites	4	0.166667	0.711546	0.999755
ko00970	Aminoacyl-tRNA biosynthesis	Genetic Information Processing	Translation	29	0.169591	0.816591	0.999755
ko01210	2-Oxocarboxylic acid metabolism	Metabolism	Global and overview maps	25	0.178571	0.709732	0.999755
ko01212	Fatty acid metabolism	Metabolism	Global and overview maps	27	0.181208	0.684764	0.999755
ko03008	Ribosome biogenesis in eukaryotes	Genetic Information Processing	Translation	45	0.163043	0.919602	0.999755
ko03010	Ribosome	Genetic Information Processing	Translation	74	0.142035	0.999364	0.999755
ko03013	RNA transport	Genetic Information Processing	Translation	83	0.141156	0.999755	0.999755
ko03015	mRNA surveillance pathway	Genetic Information Processing	Translation	63	0.175	0.83798	0.999755
ko03020	RNA polymerase	Genetic Information Processing	Transcription	35	0.162791	0.896275	0.999755
ko03022	Basal transcription factors	Genetic Information Processing	Transcription	9	0.108434	0.987626	0.999755
ko03040	Spliceosome	Genetic Information Processing	Transcription	89	0.174853	0.878893	0.999755
ko03050	Proteasome	Genetic Information Processing	Folding, sorting and degradation	18	0.140625	0.954477	0.999755
ko03060	Protein export	Genetic Information Processing	Folding, sorting and degradation	14	0.184211	0.6302	0.999755
ko03410	Base excision repair	Genetic Information Processing	Replication and repair	15	0.168539	0.766784	0.999755
ko03420	Nucleotide excision repair	Genetic Information Processing	Replication and repair	30	0.167598	0.839053	0.999755
ko03440	Homologous recombination	Genetic Information Processing	Replication and repair	26	0.127451	0.995648	0.999755
ko03450	Non-homologous end-joining	Genetic Information Processing	Replication and repair	4	0.181818	0.641637	0.999755
ko04120	Ubiquitin mediated proteolysis	Genetic Information Processing	Folding, sorting and degradation	48	0.157377	0.958726	0.999755
ko04122	Sulfur relay system	Genetic Information Processing	Folding, sorting and degradation	3	0.142857	0.803173	0.999755
ko04130	SNARE interactions in vesicular transport	Genetic Information Processing	Folding, sorting and degradation	4	0.0701754	0.997661	0.999755
ko04136	Autophagy - other	Cellular Processes	Transport and catabolism	4	0.0606061	0.999496	0.999755
ko04141	Protein processing in endoplasmic reticulum	Genetic Information Processing	Folding, sorting and degradation	84	0.17759	0.83438	0.999755
ko04144	Endocytosis	Cellular Processes	Transport and catabolism	64	0.147126	0.995953	0.999755
ko04145	Phagosome	Cellular Processes	Transport and catabolism	19	0.103825	0.999695	0.999755
ko04146	Peroxisome	Cellular Processes	Transport and catabolism	35	0.185185	0.648303	0.999755

## Sheet: Table S4
Table S4. The transcriptional levels of DEGs involved in terpenoid backbone and monoterpenoid biosynthesis pathways.
Annotation	Gene ID	Samples
		HBLD-1	HBLD-2	HBLD-3	SM-1	SM-2	SM-3
DXS	VIT_00s0218g00110	1.05	1.06	0.93	6.84	7.76	6.76
	VIT_05s0020g02130	1.52	1.11	1.45	4.39	4.42	4.59
	VIT_09s0002g02050	0	0	0	0.57	0.46	0.51
	VIT_11s0052g01730	0.03	0.06	0	0.67	0.56	0.67
	VIT_11s0052g01780	0	0	0.03	0.2	0.17	0.17
HDR	VIT_00s0194g00320	0	0	0	1.07	1.08	1.7
HMGS	VIT_14s0036g00810	0.07	0	0	0.7	0.77	0.34
	VIT_17s0000g02790	0	0	0	0.48	1.52	2.68
	VIT_17s0000g02800	10.47	7.78	5.34	29.63	33.03	29.8
MVK	VIT_14s0128g00330	2.79	2.85	3.04	9.66	9.81	9.7
IDI	VIT_04s0023g00600	130.04	125.13	135.78	36.92	36.62	39.39
HMGR	VIT_03s0038g04100	112.91	111.43	107.06	58.58	67.67	56.66
TPS14	VIT_00s0271g00010	0	0	0	0.25	0.25	0.08
TPS-CIN	VIT_13s0067g00050	0.35	0.21	0.37	0	0	0
	VIT_13s0067g00090	0.5	0.46	0.66	0	0	0
	VIT_13s0084g00010	0.27	0.24	0.17	0	0.07	0

## Sheet: Table S5
Table S5. The fold change of each differentially expressed TF.
Gene ID	log2(SM/HBLD)	Family
VIT_03s0038g02310	-8.10244	MYB
VIT_11s0016g00670	-7.17761	AP2-EREBP
VIT_13s0019g03720	-7.01394	LOB
VIT_01s0127g00910	-6.60213	bHLH
VIT_08s0007g06180	-6.48688	G2-like
VIT_03s0063g00170	-6.45446	bHLH
VIT_04s0008g05750	-6.40629	WRKY
VIT_01s0011g04220	-6.30669	ARR-B
VIT_14s0060g01180	-6.20879	HB
VIT_07s0005g03610	-6.17302	NAC
VIT_14s0066g01090	-6.0797	MYB
VIT_09s0002g09140	-5.60843	AP2-EREBP
VIT_05s0077g00500	-5.52758	MYB
BGI_novel_G000541	-5.50432	AP2-EREBP
VIT_04s0008g00110	-5.33478	Tify
VIT_01s0011g04260	-5.30094	C3H
VIT_08s0007g02560	-5.24757	OFP
VIT_13s0019g00480	-5.18374	C2H2
VIT_08s0007g04560	-5.16542	PLATZ
VIT_11s0016g00660	-5.13422	AP2-EREBP
VIT_19s0014g03180	-5.09307	AP2-EREBP
VIT_12s0028g00980	-5.07837	G2-like
VIT_07s0031g02610	-4.95997	NAC
VIT_07s0031g02280	-4.69813	MYB
VIT_13s0067g03140	-4.66539	WRKY
VIT_19s0014g05120	-4.47161	C2C2-CO-like
VIT_04s0044g01040	-4.27899	bHLH
VIT_15s0048g00840	-4.22738	LOB
VIT_12s0028g02590	-4.2047	bZIP
VIT_02s0033g00300	-4.14427	G2-like
BGI_novel_G000037	-4.1318	Tify
VIT_18s0122g01290	-4.08235	RWP-RK
BGI_novel_G000245	-3.92341	C2H2
VIT_18s0001g09540	-3.899	MADS
VIT_04s0008g02230	-3.85684	AP2-EREBP
VIT_14s0006g00450	-3.78731	MYB
VIT_01s0011g03110	-3.76848	G2-like
VIT_07s0005g03260	-3.63597	AP2-EREBP
VIT_09s0002g09120	-3.58315	AP2-EREBP
VIT_07s0005g01950	-3.57366	MYB
VIT_00s0174g00100	-3.56061	FAR1
VIT_06s0009g02470	-3.54278	C2H2
VIT_17s0000g09080	-3.54278	MYB
VIT_18s0001g13420	-3.53083	SRS
VIT_03s0063g02680	-3.43398	MYB
VIT_03s0097g00160	-3.40873	MADS
VIT_05s0020g01640	-3.40405	mTERF
VIT_06s0080g00790	-3.36465	MYB
VIT_15s0048g00830	-3.36383	LOB
VIT_01s0011g04760	-3.27488	MYB
VIT_07s0005g03230	-3.24141	AP2-EREBP
VIT_06s0004g04180	-3.24112	C2H2
VIT_01s0127g00210	-3.18254	HB
VIT_10s0003g01170	-3.13812	bHLH
VIT_00s1312g00010	-3.07253	bHLH
VIT_05s0049g01020	-3.0724	MYB
VIT_05s0020g04090	-3.02483	HSF
VIT_10s0116g01200	-3.01517	WRKY
VIT_16s0013g01120	-3.00817	AP2-EREBP
VIT_01s0026g02710	-3.00705	NAC
VIT_01s0244g00130	-3.00568	bHLH
VIT_10s0003g03790	-2.99756	Tify
VIT_18s0001g09230	-2.99416	C2H2
VIT_06s0004g00020	-2.99196	NAC
VIT_02s0012g01400	-2.93505	PLATZ
VIT_15s0046g00230	-2.90473	LOB
VIT_06s0004g07790	-2.90321	LOB
VIT_13s0067g01360	-2.89881	MYB
VIT_18s0072g00260	-2.83709	AP2-EREBP
VIT_07s0031g00720	-2.80177	AP2-EREBP
VIT_12s0028g03550	-2.79775	bHLH
VIT_08s0058g01390	-2.78989	WRKY
VIT_18s0001g10270	-2.76226	bHLH
VIT_16s0013g01080	-2.7494	AP2-EREBP
VIT_05s0049g00500	-2.7157	AP2-EREBP
VIT_07s0031g00450	-2.68502	bHLH
VIT_08s0007g07670	-2.67314	NAC
VIT_08s0058g01110	-2.64198	OFP
VIT_06s0004g08190	-2.49017	AP2-EREBP
VIT_02s0234g00130	-2.48251	AP2-EREBP
VIT_00s0174g00090	-2.45723	FAR1
VIT_16s0013g00900	-2.44957	AP2-EREBP
VIT_01s0010g03930	-2.42325	WRKY
VIT_06s0061g00760	-2.3838	C2H2
VIT_06s0004g03330	-2.37967	LOB
VIT_19s0014g03290	-2.35682	NAC
VIT_13s0067g02380	-2.31042	LOB
VIT_12s0028g03300	-2.25042	C3H
VIT_14s0108g00050	-2.20602	AP2-EREBP
VIT_08s0007g03900	-2.14478	HSF
VIT_19s0014g04940	-2.13832	GRAS
VIT_18s0001g12310	-2.11149	OFP
VIT_00s1352g00010	-2.09799	MYB
VIT_04s0008g03400	-2.09513	AP2-EREBP
VIT_01s0011g03530	-2.08396	LOB
VIT_19s0014g05030	-2.07416	GeBP
VIT_16s0013g00890	-2.05907	AP2-EREBP
VIT_04s0008g01800	-2.05665	MYB
VIT_15s0048g02660	-2.05665	NAC
VIT_00s2547g00010	-2.05641	WRKY
VIT_07s0005g01500	-2.04962	GRAS
VIT_09s0002g01350	-2.04544	GRF
VIT_18s0072g00840	-2.03755	C2H2
VIT_02s0025g03170	-2.02544	AP2-EREBP
VIT_10s0003g01600	-2.02079	WRKY
VIT_16s0013g01110	-2.01674	AP2-EREBP
VIT_02s0025g01280	-2.01266	WRKY
VIT_14s0006g02850	-1.99122	bHLH
VIT_10s0003g00870	-1.97942	TCP
VIT_13s0019g03750	-1.97843	LOB
VIT_17s0000g03560	-1.97477	MYB
VIT_07s0031g00550	-1.97064	bHLH
VIT_19s0027g00870	-1.96743	NAC
VIT_08s0007g08580	-1.96677	AP2-EREBP
VIT_07s0141g00690	-1.95862	AP2-EREBP
VIT_02s0154g00020	-1.9556	NAC
VIT_18s0117g00210	-1.9556	MYB
VIT_18s0001g10300	-1.94517	bHLH
VIT_15s0048g01150	-1.92842	TCP
VIT_11s0052g00840	-1.92831	AP2-EREBP
VIT_10s0597g00050	-1.91574	HSF
VIT_07s0005g03190	-1.91287	AP2-EREBP
VIT_03s0063g00460	-1.90458	AP2-EREBP
VIT_00s0211g00180	-1.90317	MADS
VIT_16s0022g01210	-1.89781	MYB
VIT_08s0007g00570	-1.8804	WRKY
VIT_14s0060g02440	-1.87441	C2H2
VIT_18s0001g10150	-1.85536	AP2-EREBP
VIT_17s0000g10110	-1.8486	G2-like
VIT_05s0020g04780	-1.83665	bHLH
VIT_09s0002g03540	-1.83509	MYB
VIT_07s0130g00040	-1.8221	MYB
VIT_00s0179g00150	-1.80901	HSF
VIT_08s0058g00200	-1.80263	Trihelix
VIT_18s0001g10030	-1.79767	WRKY
VIT_01s0146g00360	-1.78649	C2C2-CO-like
VIT_13s0067g01960	-1.78107	AP2-EREBP
VIT_16s0013g01000	-1.77562	AP2-EREBP
VIT_07s0031g01710	-1.76633	WRKY
VIT_12s0059g02360	-1.76091	MYB
VIT_18s0001g15730	-1.74585	C2C2-Dof
VIT_13s0019g03550	-1.74032	AP2-EREBP
VIT_13s0019g03760	-1.73804	LOB
VIT_18s0041g01880	-1.73458	MADS
VIT_17s0000g01230	-1.7209	MADS
VIT_09s0002g01600	-1.71747	Alfin-like
VIT_05s0029g00140	-1.71734	AP2-EREBP
VIT_17s0000g06990	-1.71059	NAC
VIT_11s0016g03680	-1.69092	CPP
VIT_13s0019g05170	-1.68281	C2H2
VIT_03s0063g00630	-1.67856	ABI3VP1
VIT_19s0090g01090	-1.67781	AP2-EREBP
VIT_19s0014g02240	-1.66888	AP2-EREBP
VIT_13s0019g05230	-1.66851	NAC
VIT_06s0004g03350	-1.66686	LOB
VIT_18s0001g09850	-1.65664	MYB
VIT_18s0001g07900	-1.64664	MADS
VIT_18s0089g01070	-1.63864	Alfin-like
VIT_08s0007g05300	-1.63723	bHLH
VIT_14s0066g00680	-1.63723	LOB
VIT_17s0000g08290	-1.63333	C2C2-Dof
VIT_12s0059g01460	-1.63203	AP2-EREBP
VIT_18s0001g06680	-1.62883	FAR1
VIT_01s0011g03070	-1.60971	AP2-EREBP
VIT_01s0011g06400	-1.60897	C2H2
VIT_15s0021g02720	-1.60691	C2H2
VIT_16s0022g02330	-1.58594	MADS
VIT_18s0089g01050	-1.56884	Alfin-like
VIT_10s0003g00140	-1.56834	AP2-EREBP
VIT_02s0025g04460	-1.55655	AP2-EREBP
VIT_15s0046g01140	-1.54709	WRKY
VIT_13s0019g01410	-1.53965	C2C2-Dof
VIT_04s0008g01830	-1.53519	MYB
VIT_08s0040g01600	-1.5301	TCP
VIT_18s0001g05890	-1.52055	AP2-EREBP
VIT_06s0004g01870	-1.51984	C2H2
VIT_14s0060g00240	-1.51427	MYB
VIT_10s0003g01750	-1.50796	OFP
VIT_06s0080g00780	-1.4827	NAC
VIT_09s0018g00240	-1.46526	WRKY
VIT_09s0002g03610	-1.46347	MYB
VIT_01s0026g01690	-1.45476	AP2-EREBP
VIT_07s0031g00220	-1.45451	AP2-EREBP
VIT_19s0090g01080	-1.45357	AP2-EREBP
VIT_04s0008g05760	-1.45318	WRKY
VIT_02s0025g03000	-1.44948	ABI3VP1
VIT_06s0004g02520	-1.43616	MYB
VIT_01s0011g03520	-1.42935	C2C2-CO-like
VIT_16s0050g02400	-1.42315	AP2-EREBP
VIT_00s0274g00070	-1.41825	bHLH
VIT_12s0028g03270	-1.41566	AP2-EREBP
VIT_12s0059g00280	-1.40157	AP2-EREBP
VIT_18s0001g09840	-1.396	MYB
VIT_19s0014g04670	-1.39397	bHLH
VIT_14s0068g01040	-1.38904	AP2-EREBP
VIT_01s0011g03720	-1.38794	bHLH
VIT_19s0015g01780	-1.38475	C2H2
VIT_06s0004g01610	-1.38227	EIL
VIT_15s0046g00150	-1.3768	C2C2-Dof
VIT_05s0049g01010	-1.37117	MYB
VIT_07s0141g00220	-1.36639	bHLH
VIT_02s0025g04170	-1.36415	HSF
VIT_06s0004g07500	-1.35689	WRKY
VIT_04s0008g00610	-1.35121	C3H
VIT_10s0003g04040	-1.3504	mTERF
VIT_17s0000g04130	-1.34739	MYB
VIT_16s0013g01070	-1.34361	AP2-EREBP
VIT_04s0023g03520	-1.33647	CSD
VIT_01s0011g03730	-1.33141	MYB
VIT_04s0079g00280	-1.3285	NAC
VIT_01s0026g02460	-1.32113	zf-HD
VIT_10s0003g00040	-1.3203	C2C2-Dof
VIT_16s0039g01560	-1.30892	PLATZ
VIT_18s0001g02300	-1.29541	NAC
VIT_14s0068g01490	-1.28842	NAC
VIT_04s0079g00410	-1.2855	MYB
VIT_07s0031g00080	-1.28366	WRKY
VIT_13s0074g00400	-1.27826	Trihelix
VIT_08s0007g03810	-1.27448	AP2-EREBP
VIT_02s0025g02680	-1.26734	GRF
VIT_07s0005g01010	-1.26734	ARR-B
VIT_07s0005g02730	-1.26052	MYB
VIT_18s0001g11310	-1.25731	C2C2-Dof
VIT_04s0008g03270	-1.25513	C2C2-GATA
VIT_14s0083g00700	-1.25513	bZIP
VIT_01s0026g01910	-1.24688	MYB
VIT_02s0033g00410	-1.24559	MYB
VIT_11s0016g03940	-1.24544	HSF
VIT_13s0019g03700	-1.24444	LOB
VIT_11s0016g00710	-1.244	Tify
VIT_18s0122g00320	-1.23699	PLATZ
VIT_11s0016g02780	-1.231	MYB
VIT_09s0002g00720	-1.21629	Trihelix
VIT_08s0007g07640	-1.21138	NAC
VIT_14s0081g00520	-1.18979	AP2-EREBP
VIT_18s0001g05860	-1.17734	C2H2
VIT_01s0146g00280	-1.17417	NAC
VIT_18s0001g09250	-1.17035	LOB
VIT_09s0002g01400	-1.16499	MYB
VIT_13s0064g00960	-1.16499	MYB
VIT_04s0210g00170	-1.16058	SBP
VIT_03s0091g00670	-1.15908	LOB
VIT_02s0025g04910	-1.15011	GRF
VIT_04s0023g03710	-1.15011	MYB
VIT_14s0068g01780	-1.15011	SBP
VIT_13s0067g01630	-1.14293	MYB
VIT_10s0003g01790	-1.13991	BES1
VIT_14s0083g00120	-1.127	MYB
VIT_18s0001g13320	-1.12384	AP2-EREBP
VIT_13s0156g00320	-1.11969	C3H
VIT_07s0005g01710	-1.11093	WRKY
VIT_19s0014g01250	-1.10894	TUB
VIT_06s0004g06240	-1.10582	C2H2
VIT_17s0000g03720	-1.10513	LOB
VIT_00s0203g00170	-1.10248	MYB
VIT_15s0021g01220	-1.09861	Trihelix
VIT_01s0026g01730	-1.0869	WRKY
VIT_06s0004g04950	-1.07848	GRAS
VIT_08s0007g04770	-1.07546	C2H2
VIT_16s0013g00970	-1.07433	AP2-EREBP
VIT_11s0016g04120	-1.07318	Trihelix
VIT_08s0007g02500	-1.06005	mTERF
VIT_06s0004g04940	-1.04329	MYB
VIT_01s0026g02580	-1.04279	C2C2-Dof
VIT_06s0080g01110	-1.02817	E2F-DP
VIT_04s0008g01840	-1.02421	MYB
VIT_07s0031g01980	-1.01216	AP2-EREBP
VIT_00s0341g00070	-1.00887	AP2-EREBP
VIT_17s0000g06400	-1.00724	NAC
VIT_09s0054g01620	-1.00493	G2-like
VIT_16s0050g00070	-1.00442	MYB
VIT_15s0046g02640	1.02955	BES1
VIT_04s0008g00150	1.03229	NAC
VIT_06s0004g04520	1.04039	C2C2-Dof
VIT_04s0008g05900	1.05383	ARR-B
VIT_00s1247g00010	1.05561	LOB
VIT_19s0015g01390	1.05689	BSD
VIT_00s0479g00020	1.05751	bHLH
VIT_00s1241g00010	1.05751	MYB
VIT_07s0005g03020	1.05751	LOB
VIT_12s0134g00490	1.05751	MYB
VIT_14s0060g00300	1.0596	MADS
VIT_05s0020g04060	1.06897	Tify
VIT_01s0011g00110	1.07679	MADS
VIT_18s0117g00390	1.07902	FAR1
VIT_02s0025g01360	1.09903	AP2-EREBP
VIT_18s0001g03310	1.10129	GRAS
VIT_11s0206g00060	1.10179	ARR-B
VIT_08s0007g05030	1.10302	MYB
VIT_00s0652g00010	1.10509	C2C2-Dof
VIT_11s0016g04630	1.11298	GRAS
VIT_00s0386g00010	1.11369	MADS
VIT_15s0048g00270	1.12444	GRAS
VIT_05s0020g01090	1.12876	bZIP
VIT_10s0003g03910	1.12983	TCP
VIT_09s0070g00470	1.13989	C3H
VIT_01s0010g03910	1.14219	SBP
VIT_06s0004g04140	1.1514	MYB
VIT_15s0046g00290	1.16452	ARF
VIT_19s0090g01780	1.16536	C3H
VIT_06s0009g03450	1.17332	SRS
VIT_17s0000g00330	1.17342	bHLH
VIT_02s0012g01450	1.18413	bHLH
VIT_12s0134g00480	1.18444	MYB
VIT_08s0007g06290	1.18533	mTERF
VIT_18s0041g00690	1.19512	bHLH
VIT_13s0019g02430	1.20914	LIM
VIT_01s0011g00220	1.20947	WRKY
VIT_05s0020g03880	1.21049	CPP
VIT_04s0023g01490	1.21895	OFP
VIT_06s0004g03130	1.21964	ARF
VIT_04s0008g04950	1.22271	Tify
VIT_17s0000g06020	1.22963	TCP
VIT_10s0003g00050	1.24954	SBP
VIT_07s0031g00780	1.25585	ABI3VP1
VIT_17s0000g02730	1.2747	MYB
VIT_16s0039g01920	1.27599	MYB
VIT_06s0004g03070	1.27746	C2H2
VIT_14s0083g01030	1.28002	MADS
VIT_08s0007g01920	1.28134	MYB
VIT_04s0079g00160	1.29286	ABI3VP1
VIT_19s0014g01700	1.29396	NOZZLE
VIT_07s0197g00020	1.30623	LOB
VIT_04s0008g06600	1.30691	WRKY
VIT_01s0150g00120	1.31101	AP2-EREBP
VIT_04s0008g05130	1.31172	CPP
VIT_07s0129g00240	1.31978	C2H2
VIT_09s0002g01380	1.31995	MYB
VIT_10s0003g04100	1.31995	ARF
VIT_07s0031g02160	1.32623	DBP
VIT_14s0108g00830	1.33495	MYB
VIT_12s0035g00690	1.33816	TCP
VIT_12s0055g00340	1.33886	WRKY
VIT_10s0003g00420	1.38107	ARF
VIT_06s0080g00970	1.38496	NAC
VIT_13s0019g04380	1.3875	ARF
VIT_00s0226g00070	1.39743	GRAS
VIT_00s1314g00010	1.39743	bHLH
VIT_08s0058g00520	1.3978	AP2-EREBP
VIT_16s0039g01710	1.39871	MYB
VIT_13s0019g01790	1.40035	GRAS
VIT_14s0219g00050	1.40035	MYB
VIT_16s0013g01060	1.40367	AP2-EREBP
VIT_01s0011g02990	1.40808	NAC
VIT_00s0475g00030	1.41473	G2-like
VIT_08s0056g01190	1.42282	MYB
VIT_12s0035g01880	1.42949	zf-HD
VIT_04s0044g01500	1.43718	NAC
VIT_19s0090g00840	1.44574	WRKY
VIT_14s0083g00640	1.45264	C2C2-CO-like
VIT_09s0002g02490	1.45668	C2C2-Dof
VIT_10s0042g00170	1.46199	TCP
VIT_16s0050g02530	1.47622	MYB
VIT_09s0070g00410	1.47963	G2-like
VIT_06s0004g02740	1.48403	C2C2-GATA
VIT_17s0000g01640	1.48781	Trihelix
VIT_07s0197g00060	1.49272	G2-like
VIT_15s0048g02290	1.4939	NAC
VIT_14s0030g01860	1.50278	Trihelix
VIT_13s0158g00370	1.52085	C3H
VIT_02s0012g00570	1.52088	ARR-B
VIT_16s0039g00660	1.54359	Sigma70-like
VIT_19s0027g01120	1.5457	LOB
VIT_17s0000g05020	1.5566	SBP
BGI_novel_G000292	1.56219	CSD
VIT_06s0061g00150	1.56492	C3H
VIT_04s0008g03780	1.56611	MYB
VIT_19s0014g01780	1.574	bZIP
VIT_17s0053g00740	1.58015	NAC
VIT_11s0118g00700	1.59478	DBP
VIT_16s0100g00380	1.59996	AP2-EREBP
VIT_18s0001g07410	1.65106	bHLH
VIT_01s0010g02100	1.67022	C2H2
VIT_04s0008g00900	1.67149	MYB
VIT_12s0035g02020	1.67194	NAC
VIT_16s0039g01900	1.69236	G2-like
VIT_01s0026g01140	1.71655	bHLH
VIT_01s0010g03890	1.73601	MADS
VIT_02s0033g00390	1.74231	MYB
VIT_10s0071g00520	1.75809	C3H
VIT_06s0004g00150	1.76128	G2-like
VIT_17s0000g01260	1.77783	SBP
VIT_08s0007g06270	1.78099	SBP
VIT_08s0007g03820	1.78866	Trihelix
VIT_12s0028g00860	1.81387	NAC
VIT_19s0085g00950	1.82818	NAC
VIT_08s0007g00410	1.83693	MYB
VIT_12s0028g03100	1.85004	G2-like
VIT_03s0038g03410	1.91456	NAC
VIT_14s0006g01620	2.00395	MYB
VIT_14s0108g01080	2.008	MYB
VIT_05s0020g01100	2.01452	MYB
VIT_16s0050g02510	2.01516	WRKY
VIT_01s0026g01050	2.02891	MYB
VIT_17s0000g00270	2.05445	Trihelix
VIT_09s0018g01650	2.07411	AP2-EREBP
VIT_12s0028g01700	2.07931	WRKY
VIT_07s0005g02480	2.08197	MYB
VIT_01s0011g00710	2.09947	C2H2
VIT_08s0032g01110	2.12027	C2C2-YABBY
VIT_08s0007g08750	2.12967	HSF
VIT_07s0005g03340	2.15874	MYB
VIT_18s0041g02190	2.2033	LIM
VIT_14s0066g01220	2.21845	MYB
VIT_16s0022g02240	2.21945	bHLH
VIT_18s0041g02180	2.2298	LIM
VIT_07s0005g05100	2.2463	bHLH
VIT_01s0026g02200	2.25452	TCP
VIT_00s0662g00040	2.25963	AP2-EREBP
VIT_10s0003g02810	2.28758	WRKY
VIT_06s0004g02750	2.29048	ARF
VIT_04s0008g03470	2.30047	MYB
VIT_07s0129g00030	2.30861	GRAS
VIT_06s0004g03590	2.31631	AP2-EREBP
VIT_00s0357g00120	2.37369	EIL
VIT_19s0014g00870	2.38453	BES1
VIT_02s0025g04650	2.39658	MADS
VIT_00s1203g00010	2.40336	ABI3VP1
VIT_11s0016g03750	2.41021	MYB
VIT_17s0000g00770	2.46619	NAC
VIT_18s0001g11360	2.47322	ABI3VP1
BGI_novel_G000689	2.54118	mTERF
VIT_12s0059g02690	2.5506	GeBP
VIT_19s0014g00880	2.55101	BES1
VIT_10s0003g04710	2.5881	BES1
BGI_novel_G000597	2.64913	FAR1
VIT_09s0002g03940	2.68249	AP2-EREBP
VIT_18s0001g04180	2.68698	ARF
VIT_01s0010g03710	2.7114	SBP
VIT_19s0085g00050	2.72639	MYB
VIT_12s0028g03350	2.73129	SBP
VIT_17s0000g08480	2.82243	MYB
VIT_04s0008g05440	2.89204	AP2-EREBP
VIT_18s0001g13460	2.90801	MADS
BGI_novel_G000638	2.95153	mTERF
VIT_08s0007g03760	2.96961	GRF
VIT_14s0068g00330	3.00139	TCP
VIT_04s0043g00340	3.00253	G2-like
VIT_03s0091g01010	3.14367	LIM
VIT_07s0205g00190	3.14367	bHLH
VIT_03s0063g02620	3.16781	MYB
VIT_17s0000g03660	3.20035	NAC
VIT_18s0001g09040	3.20069	LIM
VIT_08s0056g00800	3.25925	MYB
VIT_06s0009g01670	3.26691	FHA
VIT_00s0956g00030	3.2899	Trihelix
VIT_02s0154g00070	3.3252	C2C2-YABBY
VIT_19s0027g00860	3.3265	NAC
VIT_12s0059g02770	3.35996	GRAS
VIT_02s0025g03450	3.40947	bHLH
VIT_17s0000g08150	3.47715	bHLH
VIT_17s0000g05810	3.49991	WRKY
VIT_15s0048g00550	3.70908	C2C2-YABBY
VIT_04s0023g01910	3.92845	MYB
VIT_12s0028g03030	3.93303	C2H2
VIT_00s0269g00030	4.08127	FAR1
VIT_07s0005g01210	4.29569	MYB
VIT_07s0005g01520	4.30111	WRKY
VIT_12s0134g00570	5.19664	MYB
VIT_00s0269g00040	5.43926	FAR1
BGI_novel_G000236	5.8662	NAC
BGI_novel_G000294	7.46835	CSD

## Sheet: Table S6
Table S6. The primer sequences in this study.
Primer name	Primer sequence
VIT_00s0271g00010-F	TGCCCGCAGATGTGTTGAAT
VIT_00s0271g00010-R	GCTCTTGTGATGGGGATGCT
VIT_13s0067g00090-F	GCCAAGGTTAGAGGCAAGGT
VIT_13s0067g00090-R	AACTTTTCTCCCAGGCGTGT
VIT_17s0000g02800-F	TGGAAGTAGGCAGCGAGATTG
VIT_17s0000g02800-R	CCATAGCGTCCATCCCATGA
VIT_03s0038g04100-F	GGAGGCTGTCAACGATGGAA
VIT_03s0038g04100-R	AGAACCGAACCTGCGACAAT
VIT_14s0128g00330-F	GGGTCAGCCATGCTTCCATA
VIT_14s0128g00330-R	CGCCGATTCCAGCGATAAGA
VIT_04s0023g00600-F	AACTCGGCATTCCTGCTGAA
VIT_04s0023g00600-R	GGGACAGCTTCAGACCTTCC
VIT_00s0218g00110-F	TCAACACCCCCGAAGACAAG
VIT_00s0218g00110-R	ATGTCCCACACCGAAAGCAT
VIT_05s0020g02130-F	AAAACTGGGGGTCACTTGGG
VIT_05s0020g02130-R	TTGGTGAATCCCGCTAACCC
VIT_00s0194g00320-F	GATGCAAAGGTGTTTCGGCA
VIT_00s0194g00320-R	GTCCCTCGCGTCACATCATT
VIT_09s0002g02050-F	CGTTGCCATTCTCAAGGAGGT
VIT_09s0002g02050-R	GGTGAAATGGGAAATGGCACT
VIT_11s0052g01730-F	GATGTGGGGCATCAGGCATA
VIT_11s0052g01730-R	ACCAACTGCCATCCCTAAGC
VIT_11s0052g01780-F	TTGAGACGTTGGCTGCTGAA
VIT_11s0052g01780-R	TGCCCCACGTCCCAAATTAT
VIT_13s0084g00010-F	AATCCAATCACCGAGGAGGC
VIT_13s0084g00010-R	TGTGTTTACGGGCGTCTTCT
VIT_14s0036g00810-F	TGGGATGGACGCTATGGACT
VIT_14s0036g00810-R	GCTTCCCATCGACAACCAGA
VIT_17s0000g02790-F	GAGGTGATCGAGAAGTCCACA
VIT_17s0000g02790-R	AAGTCAAGACCCCAACCATGT
Actin-F	CAAGAGAAACCATCCCTAGCTG
Actin-R	TCAATCTGTCTAGGAAAGGAAG
IDI-F	ATGACTCTGTCTTCTCGCTTATATACTTT
IDI-R	TCAAGTCAACTTGTGAATGGTTTTC
GFP-IDI-F	GGGGACAAGTTTGTACAAAAAAGCAGGCTGCATGACTCTGTCTTCTCGCTTATATACTTT
GFP-IDI-R	GGGGACCACTTTGTACAAGAAAGCTGGGTCTCAAGTCAACTTGTGAATGGTTTTC
IDI#1-F	ATGGACGCTGTTCAGCGCCGCC
IDI#1-R	AGTCAACTTGTGAATGGTTTTC
GFP-IDI#1-F	GGGGACAAGTTTGTACAAAAAAGCAGGCTGCATGGACGCTGTTCAGCGCCGCC
GFP-IDI#1-R	GGGGACCACTTTGTACAAGAAAGCTGGGTCAGTCAACTTGTGAATGGTTTTC
IDI#2-F	ATGTTCGAGGACGAATGTAT
IDI#2-R	AGTCAACTTGTGAATGGTTTTC
GFP-IDI#2-F	GGGGACAAGTTTGTACAAAAAAGCAGGCTGCATGTTCGAGGACGAATGTAT
GFP-IDI#2-R	GGGGACCACTTTGTACAAGAAAGCTGGGTCAGTCAACTTGTGAATGGTTTTC
IDI#3-F	ATGGAAAAGATTGAATCTGA
IDI#3-R	AGTCAACTTGTGAATGGTTTTC
GFP-IDI#3-F	GGGGACAAGTTTGTACAAAAAAGCAGGCTGCATGGAAAAGATTGAATCTGA
GFP-IDI#3-R	GGGGACCACTTTGTACAAGAAAGCTGGGTCAGTCAACTTGTGAATGGTTTTC
DR-F	ATGACTCTGTCTTCTCGCTTATATACTTT
DR-R	GCCGGCGTCAACAGCGTCAC
GFP-DR-F	GGGGACAAGTTTGTACAAAAAAGCAGGCTGCATGACTCTGTCTTCTCGCTTATATACTTT
GFP-DR-R	GGGGACCACTTTGTACAAGAAAGCTGGGTCGCCGGCGTCAACAGCGTCAC
